# Supplementary material for: Poor food and nutrient intake among Indigenous and non-Indigenous rural Australian children
Source: BMC Pediatr. 2012 Feb 4;12:12. doi: 10.1186/1471-2431-12-12 (PMC3308924; doi:10.1186/1471-2431-12-12)
Supplement: Additional file 1 — TABLE S1: Mean daily intake of micro- and macro-nutrients, fibre and energy and differences by gender and Indigenous status. Mean (95% CI) daily intake of micro- and macro-nutrients, fibre and energy and differences by gender and Indigenous status. [file 1471-2431-12-12-S1.XLS]

## Sheet: Additional Table S1Means
TABLE S1: Mean (95% CI) daily intake of micro- and macro-nutrients, fibre and energy and differences by gender and Indigenous status
Nutrient	Boys (n = 93)			Girls (n = 122)			Indigenous Status
	Aboriginal and Torres Strait Islander (n=34)	Non-Indigenous (n=59)	p-value1	Aboriginal and Torres Strait Islander (n=48)	Non-Indigenous (n=74)	p-value1	p-value2
Energy (kJ)	9689.2	8422.1	0.0043	8353.5	8061.5	0.3639	<.0001
	(8940.3-10438.1)	(7996.9-8847.3)		(7803.4-8903.5)	(7731.2-8391.8)
Protein (g)	87.2	79.1	0.1203	69.1	71.6	0.4659	0.14
	(77.8-96.6)	(74.8-83.5)		(63.6-74.5)	(67.2-76.0)
Total fat (g)	87.4	78.9	0.0275	78	75.9	0.5616	0.01
	(81.4-93.3)	(74.0-83.7)		(72.2-83.8)	(71.6-80.2)
Saturated fatty acids (g)	38.5	34.8	0.0466	34.3	33.6	0.6881	0.02
	(35.7-41.4)	(32.4-37.2)		(31.3-37.3)	(31.3-35.8)
Polyunsaturated fat (g)	10.8	10.1	0.3083	10.3	9.7	0.3562	0.16
	(9.8-11.7)	(9.1-11.1)		(9.2-11.3)	(9.0-10.4)
Monounsaturated fat (g)	31.1	27.7	0.0255	27.4	26.7	0.593	0.02
	(28.7-33.6)	(25.9-29.5)		(25.3-29.5)	(25.2-28.2)
Carbohydrate (g)	289.1	241.7	0.0081	251	234.9	0.1477	<.0001
	(257.9-320.3)	(226.3-257.2)		(231.9-270.2)	(223.7-246.0)
Sugars (g)	148	122.1	0.0417	134	124.6	0.2738	0.0002
	(125.7-170.4)	(110.4-133.8)		(119.4-148.6)	(115.4-133.7)
Starch (g)	139.7	118.8	0.0033	116.2	109.3	0.1587	0.003
	(128.0-151.4)	(111.3-126.2)		(107.7-124.6)	(104.6-114.0)
Fibre (g)	21.6	17.9	0.0205	16.6	17.2	0.4845	0.05
	(18.8-24.5)	(16.6-19.2)		(15.0-18.1)	(16.2-18.2)
Vitamin A3 (mcg)	822.8	779.8	0.9428	719.4	915.8	0.1884	0.26
	(645.2-1000.5)	(683.7-875.8)		(622.3-816.5)	(663.4-1168.1)
Beta-carotine3 (mg)	2282.9	1941.3	0.521	1680.3	2346	0.0293	0.29
	(1307-3258.9)	(1498.8-2383.9)		(1259.1-2101.4)	(1913-2779)
Thiamin (mg)	1.8	1.8	0.7046	1.5	1.4	0.2125	0.39
	(1.5-2.1)	(1.5-2.0)		(1.4-1.6)	(1.3-1.5)
Riboflavin (mg)	2.1	2.2	0.6839	1.8	1.7	0.7658	0.82
	(1.7-2.4)	(1.9-2.5)		(1.6-2.0)	(1.6-1.9)
Niacin equivalents (mg)	38.3	34.4	0.0671	30.3	31	0.6305	0.07
	(34.6-42.0)	(32.5-36.4)		(27.8-32.7)	(29.1-32.9)
Folate (DFE*)3,4 (mcg)	401.8	358.2	0.3846	313.2	305.1	0.7532	0.5701
	(320.8-482.9)	(315.4-401.1)		(277.4-349.0)	(277.2-333.0)
Vitamin C3 (mg)	129.5	99.6	0.2573	94	105.7	0.0613	0.3211
	(88.5-170.4)	(81.1-118.1)		(73.4-114.6)	(92.9-118.4)
Calcium3 (mg)	869.8	830.1	0.6041	755.3	765.9	0.7413	0.7626
	(757.0-982.5)	(745.0-915.2)		(666.8-843.8)	(695.8-836.0)
Iron (mg)	13.6	11.9	0.0617	10.3	10.2	0.8266	0.06
	(12.0-15.2)	(11.0-12.7)		(9.6-11.0)	(9.6-10.8)
Magnesium (mg)	282.2	250.6 )	0.0671	230	230.8	0.9334	0.02
	(251.8-312.6)	(234.7-266.5		(213.6-246.4)	(219.9-241.8)
Phosphorus (mg)	1431.1	1299.8	0.1211	1186.9	1198.2	0.8507	0.09
	(1280.9-1581.3)	(1222.7-1376.9)		(1089.9-1283.9)	(1126.7-1269.7)
Potassium (mg)	2939.8	2552.8	0.0497	2400.5	2456.9	0.6628	0.04
	(2598.8-3280.7)	(2362.1-2743.6)		(2177.7-2623.4)	(2325.8-2588.1)
Sodium (mg)	2934.5	2396.9	0.0066	2323.5	2341.6	0.8786	0.009
	(2588.3-3280.7)	(2230.5-2563.4)		(2132.1-2514.9)	(2201.9-2481.3)
Zinc3 (mg)	13.9	10.4	0.2133	8.8	9.5	0.3143	0.9049
	(9.4-18.4)	(9.7-11.1)		(8.2-9.4)	(8.8-10.1)
1 Kruskall-Wallis test for difference conducted for Vitamin A, Beta-carotine, Folate, Vitamin C, Calcium and Zinc as data not normally distributed. All other nutrients examined by t-tests adjusted for clustering within schools.
2 Difference by Indigenous status examined using Friedmans test for Vitamin A, Beta-carotine, Folate, Vitamin C, Calcium and Zinc as data not normally distributed and no method of adjusting for clustering. Difference by Indigenous status examined for all other nutrients by linear regression analysis adjusted for clustering within schools, age and gender.
3 Data not normally distributed; appropriate statistical tests undertaken as indicated; design effect for Vitamin A =1.5, Beta-carotine = 2.1, Folate = 1.6, Vitamin C = 0.9, Calcium = 0.8 and Zinc =1.1.
4 DFE Dietary Folate Equivalents
