# Supplementary material for: Poor food and nutrient intake among Indigenous and non-Indigenous rural Australian children
Source: BMC Pediatr. 2012 Feb 4;12:12. doi: 10.1186/1471-2431-12-12 (PMC3308924; doi:10.1186/1471-2431-12-12)
Supplement: Additional file 3 — TABLE S3: Daily per capita quantity and per eating occasion consumption of highest ranking food categories - boys. Daily per capita quantity (g) and per eating occasion consumption (g) of highest ranking food categories (contributing to energy, sodium, sugar, fat, and saturated fat) and highest ranked food item within food category, for BOYS by Indigenous status. [file 1471-2431-12-12-S3.XLS]

## Sheet: Additional Table S3 boys
TABLE S3: Daily per capita quantity (g) and per eating occasion consumption (g) of highest ranking food categories (contributing to energy, sodium, sugar, fat, and saturated fat) and highest ranked food item within food category, for BOYS by Indigenous status.
	Boys (n=93)
Food category	Aboriginal and Torres Strait Islander (n=34)		Highest ranked food item within category	non-Indigenous (n=59)		Highest ranked food item within category
	Per capita	E/O1		Per capita	E/O1
Breads	116.1	85.2	Bread, white	93.3	72.1	Bread, white
Milk	283.8	217.7	Milk, fluid, whole	308.3	218.3	Milk, fluid, whole
Soft drinks, cordial, sports drinks	456.6	258.7	Soft drink	319.3	225.2	Soft drink
Higher-fat processed meat	76.1	94.7	Pie, meat, two crusts, individual size	62.7	90.9	Pie, meat, two crusts, individual size
Take-away meals2	62.4	192	Pizza, meat (including chicken), pineapple, from frozen	33.6	160.7	Pizza, meat variety, thick crust, take-away
Fruit juice	235.1	272.5	Juice, orange, commercial, regular	142	288.8	Juice, orange, commercial, regular
Hot chips	58	120.8	Potato chips, hot, regular, deep fried, commercial	32.6	108.8	Potato chips, hot, regular, deep fried, commercial
Sweet biscuits/cakes/muffins	17.2	64.9	Pancake, plain, homemade	30.5	54.6	Cake, banana, iced, homemade
Potato crisps and other salty snacks	21.9	31	Potato crisp, no flavour specified, salted	13.5	25.6	Potato crisp, no flavour specified, salted
Confectionery	23.6	33.4	Confectionery, sugar, soft-type	20.6	30.1	Confectionery, sugar, soft-type
Fruits	94.9	129.1	Apple, NS/red/green, raw, unpeeled	97.4	134.7	Apple, NS/red/green, raw, unpeeled
Vegetables	131.2	81.6	Potato, mashed, made with milk and fat, from raw	117.8	69.1	Potato, mashed, made with milk and fat, from raw
Fats and oils3	6.5	8.5	Margarine spread, table	6.9	8	Margarine spread, table
Pasta, rice and noodles	48.9	199.7	Pasta, in meat- and tomato-based sauce, commercial	39	164	Pasta, in meat- and tomato-based sauce, homemade
Ice cream and ice blocks	43.4	116.4	Ice confection, water, stick/bar, all flavours	40	93	Ice cream, regular fat, vanilla, no flavor specified
Chicken	35.8	130.3	Chicken, breast, grilled/bbq, NS4skin	35	133	Chicken, NS4 part, NS4cooking method, NS4 skin
Red meat	50	131.3	Beef, steak, NS4 cut, NS4 cooking method, NS4 fat trimmed	49	137	Beef, steak, NS4 cut, grilled/bbq, NS4 fat trimmed
Breakfast cereals	42	51.7	Breakfast cereal, whole wheat biscuit, added vitamins and iron	37	46	Breakfast cereal, whole wheat biscuit, added vitamins and iron
Cheese	10.7	35	Cheese, cheddar (mild, tasty, vintage)	13	33	Cheese, cheddar (mild, tasty, vintage)
Sweet bars	10.6	32.8	Bar, fruit-based, with biscuit coating	9	33	Bar, fruit-based, with biscuit coating
Spreads	7.9	13.4	Peanut butter	9	13	Peanut butter
Sauces	12.6	18.4	Sauce, tomato, bottled	16	24	Sauce, tomato, bottled
Soup	26.9	456.8	Soup, chicken and vegetable, homemade	8	243	Soup, tomato and noodle, from canned condensed
Yoghurt	8.9	228.5	Yoghurt, NS4 fat content, fruit	13	160	Yoghurt, NS4 fat content, fruit
1Eating occasion; 2Take-away meals such as burgers/pizza; 3Margarine, butter and oils;4 Not specified.
