# Supplementary material for: Poor food and nutrient intake among Indigenous and non-Indigenous rural Australian children
Source: BMC Pediatr. 2012 Feb 4;12:12. doi: 10.1186/1471-2431-12-12 (PMC3308924; doi:10.1186/1471-2431-12-12)
Supplement: Additional file 5 — TABLE S5: Mean percent contribution of EDNP food categories with definitions. Mean percent (%) contribution of EDNP food categories to ENERGY by Indigenous Status and Gender. [file 1471-2431-12-12-S5.XLS]

## Sheet: Additional table S5  EDNP
TABLE S5: Mean percent (%) contribution of EDNP food categories to energy by Indigenous status and gender																	#NAME?
Rank1	Food Category	Percent contribution
		Boys (n=93)			Girls (n=122)
		Aboriginal and Torres Strait Islander (n=34)	Non-Indigenous (n=59)	P value2	Aboriginal and Torres Strait Islander (n=48)	Non-Indigenous (n=74)	P value2
1	Higher-fat processed meat3	6.9	7.5	0.9253	6.2	6.8	0.6801
2	Hot chips4	6.7	4.5	0.6935	5.4	4.6	0.2552
3	Soft drinks/cordial and sports drink 5	6.3	5.2	0.2976	6.9	4.9	0.08
4	Take-away meals6	6	4.1	0.0142	3.3	3.7	0.4117
5	Potato crisps and other salty snacks7	5	3.5	0.6209	4.6	3.7	0.0414
7	Confectionery, lollies and chocolate8	3.6	3.3	0.0642	4.7	3.2	0.4457
8	Sweet foods9	2.6	5.1	0.3098	4.8	6.7	0.7873
9	Ice cream and ice blocks10	2.5	2.9	0.7111	3.3	4.6	0.4942
10	Fats11	1.9	2.3	0.2601	2.6	2.2	0.2615
11	Sweet bars12	1.7	1.8	0.5167	1.5	2.1	0.1894
12	Spreads13	1.6	1.8	0.6925	1.6	1.7	0.4748
13	Sugar14	1.5	0.6	0.4563	0.8	0.6	0.8006
14	Sauces15	0.8	1.2	0.0177	1.2	1.6	0.2224
15	Savoury biscuit16	0.5	1	0.0112	1.3	1.5	0.3855
16	Pastry17	0	0.5	N/A18	0.3	0.4	0.0178
		47.6	45.3		48.5	48.3
1According to that for Aboriginal and Torres Strait Islander boys; 2Adjusted for clustering of children within schools; 3Sausages, hot dogs, devon/ham/salami, sausage rolls, meat pies, bacon, chicken nuggets; 4 Potato wedges, french fries, potato gems, hash brown; 5Includes diet soft drink; 6Mostly pizza and burgers, also spring rolls/dim sims, quiche; 7 Crisps, Twisties, Chezels, burger rings, c…
